# Supplementary material for: Preliminary Evaluation of a Recombinant Rift Valley Fever Virus Glycoprotein Subunit Vaccine Providing Full Protection against Heterologous Virulent Challenge in Cattle
Source: Vaccines (Basel). 2021 Jul 6;9(7):748. doi: 10.3390/vaccines9070748 (PMC8310273; doi:10.3390/vaccines9070748)
Supplement: Supplementary file 1 [file vaccines-09-00748-s001.zip]

Archive with 1 entries (1 files):
- vaccines-1253454-supplementary.pdf
